# Supplementary material for: Effects of gestational age on blood cortisol and prolactin levels during pregnancy in malaria endemic area
Source: PLoS One. 2024 Nov 4;19(11):e0310372. doi: 10.1371/journal.pone.0310372 (PMC11534236; doi:10.1371/journal.pone.0310372)
Supplement: S1 Data — (XLSX) [file pone.0310372.s003.xlsx]

## Sheet: Hormon pregnant and control
Prolactine	Cortisol	Group	Gravidity	ID Rename
247.68	201.6	Mother		A2-01
394	141.6	Mother		A2-02
266.16	174.7	Mother		A2-03
304.08	212.1	Mother		A2-04
228.4	231.4	Mother		A1-01
5.16	48.8	Temoin	Multiparous	A4-01
9.07	89.2	Temoin	Multiparous	A4-02
5.93	52	Temoin	Multiparous	A4-03
24.73	73	Temoin	Nulliparous	A3-01
8.02	83.5	Temoin	Multiparous	A4-04
14.01	106.9	Temoin	Multiparous	A4-05
7.75	45.4	Temoin	Multiparous	A4-06
10.67	140.1	Temoin	Multiparous	B4-01
12.53	107.1	Temoin	Multiparous	B4-02
15.89	96.9	Temoin	Multiparous	B4-03
340.08	162.6	Mother		B1-01
15.35	85	Temoin	Nulliparous	B3-01
39.57	135	Temoin	Nulliparous	B3-02
368.96	119.1	Mother		B2-01
15.57	131.3	Temoin	Nulliparous	B3-03
1.45	100.3	Temoin	Multiparous	B4-04
361.44	163.2	Mother		B2-02
192.44	175.6	Mother		B1-02
126.44	219.6	Mother		B2-03
618.88	159.3	Mother		B1-03
310.08	201.12	Mother		B1-04
40.21	149.1	Temoin	Nulliparous	C3-01
26.2		Temoin	Multiparous	C4-01
15.59	70.9	Temoin	Multiparous	C4-02
16.1	107.5	Temoin	Nulliparous	C3-02
17.26	89.8	Temoin	Nulliparous	C3-03
10.77	63.1	Temoin	Nulliparous	C3-04
775.2	128.3	Mother		C2-01
16.22	76.3	Temoin	Nulliparous	C3-05
14.34	118.4	Temoin	Nulliparous	C3-06
8.65	87.9	Temoin	Multiparous	C4-03
368	75.2	Mother		C2-02
2.04	79.7	Temoin	Multiparous	C4-04
210.72	184.5	Mother		C1-01
11.99	78.2	Temoin	Multiparous	C4-05
27.35	101.6	Temoin	Nulliparous	C3-07
601.6	124.4	Mother		C2-03
19.24	119.4	Temoin	Nulliparous	C3-08
194.4	106.6	Mother		C2-04
339.12	160.1	Mother		C1-02
367.36	169.8	Mother		C1-03
565.44	118.8	Mother		C2-05
147.52	157.5	Mother		C1-04
543.68	118.1	Mother		C1-05
66.16	231.9	Mother		C1-06
121.6	186.9	Mother		C1-07

## Sheet: Hormon follow-up
Visite	Value	Visit	Hormone	Gravidity	ID Rename
prolactine_hb_cor_pro_v1	21.67	V1	prolactine	Multigravidae	A2-01
prolactine_hb_cor_pro_v2	346.92	V2	prolactine	Multigravidae	A2-01
prolactine_hb_cor_pro_v3	326.08	V3	prolactine	Multigravidae	A2-01
prolactine_hb_cor_pro_acc	247.68	V4	prolactine	Multigravidae	A2-01
prolactine_hb_cor_pro_dv	118.88	V5	prolactine	Multigravidae	A2-01
cortisol_v1_cor_pro	134.5	V1	cortisol	Multigravidae	A2-01
cortisol_cor_pro_v2	115.9	V2	cortisol	Multigravidae	A2-01
cortisol_cor_pro_v3	123	V3	cortisol	Multigravidae	A2-01
cortisol_cor_pro_acc	201.6	V4	cortisol	Multigravidae	A2-01
cortisol_cor_pro_dv	58.1	V5	cortisol	Multigravidae	A2-01
cortisol_v1_cor_pro	68.9	V1	cortisol	Multigravidae	A2-02
cortisol_cor_pro_v2	125.9	V2	cortisol	Multigravidae	A2-02
cortisol_cor_pro_v3	107.6	V3	cortisol	Multigravidae	A2-02
cortisol_cor_pro_acc	141.6	V4	cortisol	Multigravidae	A2-02
cortisol_cor_pro_dv	47.8	V5	cortisol	Multigravidae	A2-02
prolactine_hb_cor_pro_v1	89.7	V1	prolactine	Multigravidae	A2-02
prolactine_hb_cor_pro_v2	198.84	V2	prolactine	Multigravidae	A2-02
prolactine_hb_cor_pro_v3	180.72	V3	prolactine	Multigravidae	A2-02
prolactine_hb_cor_pro_acc	394	V4	prolactine	Multigravidae	A2-02
prolactine_hb_cor_pro_dv	384.88	V5	prolactine	Multigravidae	A2-02
cortisol_cor_pro_v2	113	V2	cortisol	Multigravidae	A2-03
cortisol_cor_pro_v3	102.1	V3	cortisol	Multigravidae	A2-03
cortisol_cor_pro_acc	174.7	V4	cortisol	Multigravidae	A2-03
cortisol_v1_cor_pro	97.8	V1	cortisol	Multigravidae	A2-03
prolactine_hb_cor_pro_v1	30.37	V1	prolactine	Multigravidae	A2-03
prolactine_hb_cor_pro_v2	51.22	V2	prolactine	Multigravidae	A2-03
prolactine_hb_cor_pro_v3	133.88	V3	prolactine	Multigravidae	A2-03
prolactine_hb_cor_pro_acc	266.16	V4	prolactine	Multigravidae	A2-03
prolactine_hb_cor_pro_dv	325.6	V5	prolactine	Multigravidae	A2-03
cortisol_cor_pro_dv	103.8	V5	cortisol	Multigravidae	A2-03
prolactine_hb_cor_pro_v1	74.77	V1	prolactine	Multigravidae	A2-04
prolactine_hb_cor_pro_v2	232.88	V2	prolactine	Multigravidae	A2-04
prolactine_hb_cor_pro_v3	355.12	V3	prolactine	Multigravidae	A2-04
cortisol_v1_cor_pro	108.3	V1	cortisol	Multigravidae	A2-04
cortisol_cor_pro_v2	116.4	V2	cortisol	Multigravidae	A2-04
cortisol_cor_pro_v3	118.8	V3	cortisol	Multigravidae	A2-04
cortisol_cor_pro_acc	212.1	V4	cortisol	Multigravidae	A2-04
cortisol_cor_pro_dv	72.5	V5	cortisol	Multigravidae	A2-04
prolactine_hb_cor_pro_dv	233.8	V5	prolactine	Multigravidae	A2-04
prolactine_hb_cor_pro_acc	304.08	V4	prolactine	Multigravidae	A2-04
cortisol_cor_pro_v2	124.9	V2	cortisol	Multigravidae	A2-05
cortisol_cor_pro_v3	100.2	V3	cortisol	Multigravidae	A2-05
cortisol_v1_cor_pro	89.6	V1	cortisol	Multigravidae	A2-05
prolactine_hb_cor_pro_v1	53.27	V1	prolactine	Multigravidae	A2-05
prolactine_hb_cor_pro_v2	134	V2	prolactine	Multigravidae	A2-05
prolactine_hb_cor_pro_v3	137.52	V3	prolactine	Multigravidae	A2-05
cortisol_cor_pro_v2	134.1	V2	cortisol	Primigravidae	A1-01
cortisol_cor_pro_v3	93.6	V3	cortisol	Primigravidae	A1-01
cortisol_cor_pro_acc	231.4	V4	cortisol	Primigravidae	A1-01
cortisol_v1_cor_pro	86.4	V1	cortisol	Primigravidae	A1-01
prolactine_hb_cor_pro_v1	174.82	V1	prolactine	Primigravidae	A1-01
prolactine_hb_cor_pro_v2	478	V2	prolactine	Primigravidae	A1-01
prolactine_hb_cor_pro_v3	743.03	V3	prolactine	Primigravidae	A1-01
prolactine_hb_cor_pro_acc	228.4	V4	prolactine	Primigravidae	A1-01
prolactine_hb_cor_pro_dv	103.92	V5	prolactine	Primigravidae	A1-01
cortisol_cor_pro_dv	118.9	V5	cortisol	Primigravidae	A1-01
prolactine_hb_cor_pro_v1	126.68	V1	prolactine	Primigravidae	B1-01
prolactine_hb_cor_pro_v2	331.28	V2	prolactine	Primigravidae	B1-01
prolactine_hb_cor_pro_v3	474.16	V3	prolactine	Primigravidae	B1-01
cortisol_v1_cor_pro	145.5	V1	cortisol	Primigravidae	B1-01
cortisol_cor_pro_v2	134.8	V2	cortisol	Primigravidae	B1-01
cortisol_cor_pro_v3	131.8	V3	cortisol	Primigravidae	B1-01
cortisol_cor_pro_acc	162.6	V4	cortisol	Primigravidae	B1-01
cortisol_cor_pro_dv	83.1	V5	cortisol	Primigravidae	B1-01
prolactine_hb_cor_pro_dv	222.24	V5	prolactine	Primigravidae	B1-01
prolactine_hb_cor_pro_acc	340.08	V4	prolactine	Primigravidae	B1-01
cortisol_cor_pro_v2	132.4	V2	cortisol	Multigravidae	B2-01
cortisol_cor_pro_v3	119.9	V3	cortisol	Multigravidae	B2-01
cortisol_v1_cor_pro	146	V1	cortisol	Multigravidae	B2-01
prolactine_hb_cor_pro_v1	110.8	V1	prolactine	Multigravidae	B2-01
prolactine_hb_cor_pro_v2	54.14	V2	prolactine	Multigravidae	B2-01
cortisol_cor_pro_acc	119.1	V4	cortisol	Multigravidae	B2-01
cortisol_cor_pro_dv	63	V5	cortisol	Multigravidae	B2-01
prolactine_hb_cor_pro_dv	502.4	V5	prolactine	Multigravidae	B2-01
prolactine_hb_cor_pro_v3	348.36	V3	prolactine	Multigravidae	B2-01
prolactine_hb_cor_pro_acc	368.96	V4	prolactine	Multigravidae	B2-01
cortisol_cor_pro_v2	117	V2	cortisol	Multigravidae	B2-02
cortisol_v1_cor_pro	85.9	V1	cortisol	Multigravidae	B2-02
prolactine_hb_cor_pro_v1	27.24	V1	prolactine	Multigravidae	B2-02
prolactine_hb_cor_pro_v2	219.88	V2	prolactine	Multigravidae	B2-02
prolactine_hb_cor_pro_v3	276.32	V3	prolactine	Multigravidae	B2-02
prolactine_hb_cor_pro_acc	361.44	V4	prolactine	Multigravidae	B2-02
prolactine_hb_cor_pro_dv	45.36	V5	prolactine	Multigravidae	B2-02
cortisol_cor_pro_dv	42.3	V5	cortisol	Multigravidae	B2-02
cortisol_cor_pro_v3	105.7	V3	cortisol	Multigravidae	B2-02
cortisol_cor_pro_acc	163.2	V4	cortisol	Multigravidae	B2-02
prolactine_hb_cor_pro_v2	158.16	V2	prolactine	Primigravidae	B1-02
prolactine_hb_cor_pro_v1	88.86	V1	prolactine	Primigravidae	B1-02
cortisol_v1_cor_pro	88.9	V1	cortisol	Primigravidae	B1-02
cortisol_cor_pro_v2	120.7	V2	cortisol	Primigravidae	B1-02
cortisol_cor_pro_v3	88.2	V3	cortisol	Primigravidae	B1-02
cortisol_cor_pro_acc	175.6	V4	cortisol	Primigravidae	B1-02
cortisol_cor_pro_dv	69.7	V5	cortisol	Primigravidae	B1-02
prolactine_hb_cor_pro_dv	45.05	V5	prolactine	Primigravidae	B1-02
prolactine_hb_cor_pro_v3	331.44	V3	prolactine	Primigravidae	B1-02
prolactine_hb_cor_pro_acc	192.44	V4	prolactine	Primigravidae	B1-02
cortisol_cor_pro_v2	124.2	V2	cortisol	Multigravidae	B2-03
cortisol_v1_cor_pro	94.4	V1	cortisol	Multigravidae	B2-03
prolactine_hb_cor_pro_v1	27.93	V1	prolactine	Multigravidae	B2-03
cortisol_cor_pro_v3	125.2	V3	cortisol	Multigravidae	B2-03
cortisol_cor_pro_acc	219.6	V4	cortisol	Multigravidae	B2-03
cortisol_cor_pro_dv	128	V5	cortisol	Multigravidae	B2-03
prolactine_hb_cor_pro_dv	211.56	V5	prolactine	Multigravidae	B2-03
prolactine_hb_cor_pro_v2	114	V2	prolactine	Multigravidae	B2-03
prolactine_hb_cor_pro_v3	108.32	V3	prolactine	Multigravidae	B2-03
prolactine_hb_cor_pro_acc	126.44	V4	prolactine	Multigravidae	B2-03
cortisol_v1_cor_pro	147.9	V1	cortisol	Primigravidae	B1-03
prolactine_hb_cor_pro_v1	187.74	V1	prolactine	Primigravidae	B1-03
prolactine_hb_cor_pro_v2	376.12	V2	prolactine	Primigravidae	B1-03
prolactine_hb_cor_pro_v3	566.4	V3	prolactine	Primigravidae	B1-03
prolactine_hb_cor_pro_acc	618.88	V4	prolactine	Primigravidae	B1-03
prolactine_hb_cor_pro_dv	133.68	V5	prolactine	Primigravidae	B1-03
cortisol_cor_pro_v2	130.2	V2	cortisol	Primigravidae	B1-03
cortisol_cor_pro_v3	106.8	V3	cortisol	Primigravidae	B1-03
cortisol_cor_pro_acc	159.3	V4	cortisol	Primigravidae	B1-03
cortisol_cor_pro_dv	46.7	V5	cortisol	Primigravidae	B1-03
cortisol_v1_cor_pro	97.3	V1	cortisol	Primigravidae	B1-04
cortisol_cor_pro_v2	139.2	V2	cortisol	Primigravidae	B1-04
cortisol_cor_pro_v3	99.8	V3	cortisol	Primigravidae	B1-04
cortisol_cor_pro_acc	201.12	V4	cortisol	Primigravidae	B1-04
cortisol_cor_pro_dv	41.7	V5	cortisol	Primigravidae	B1-04
prolactine_hb_cor_pro_v1	151.02	V1	prolactine	Primigravidae	B1-04
prolactine_hb_cor_pro_v2	186.76	V2	prolactine	Primigravidae	B1-04
prolactine_hb_cor_pro_v3	337.2	V3	prolactine	Primigravidae	B1-04
prolactine_hb_cor_pro_acc	310.08	V4	prolactine	Primigravidae	B1-04
prolactine_hb_cor_pro_dv	130.48	V5	prolactine	Primigravidae	B1-04
cortisol_cor_pro_v2	98	V2	cortisol	Multigravidae	C2-01
cortisol_cor_pro_v3	109.2	V3	cortisol	Multigravidae	C2-01
cortisol_cor_pro_acc	128.3	V4	cortisol	Multigravidae	C2-01
cortisol_v1_cor_pro	154	V1	cortisol	Multigravidae	C2-01
prolactine_hb_cor_pro_v1	113.58	V1	prolactine	Multigravidae	C2-01
prolactine_hb_cor_pro_v2	381.96	V2	prolactine	Multigravidae	C2-01
prolactine_hb_cor_pro_v3	1201.12	V3	prolactine	Multigravidae	C2-01
prolactine_hb_cor_pro_acc	775.2	V4	prolactine	Multigravidae	C2-01
prolactine_hb_cor_pro_dv	75.04	V5	prolactine	Multigravidae	C2-01
cortisol_cor_pro_dv	47.9	V5	cortisol	Multigravidae	C2-01
prolactine_hb_cor_pro_v1	54.26	V1	prolactine	Primigravidae	C1-08
cortisol_v1_cor_pro	131.4	V1	cortisol	Primigravidae	C1-08
prolactine_hb_cor_pro_v1	33.87	V1	prolactine	Multigravidae	C2-02
prolactine_hb_cor_pro_v2	96.2	V2	prolactine	Multigravidae	C2-02
prolactine_hb_cor_pro_dv	339.16	V5	prolactine	Multigravidae	C2-02
cortisol_cor_pro_v2	98.8	V2	cortisol	Multigravidae	C2-02
cortisol_cor_pro_v3	99.6	V3	cortisol	Multigravidae	C2-02
cortisol_cor_pro_acc	75.2	V4	cortisol	Multigravidae	C2-02
cortisol_cor_pro_acc_cord_v2	100	V4	cortisol	Multigravidae	C2-02
cortisol_cor_pro_dv	60.4	V5	cortisol	Multigravidae	C2-02
cortisol_v1_cor_pro	90.2	V1	cortisol	Multigravidae	C2-02
prolactine_hb_cor_pro_v3	250.84	V3	prolactine	Multigravidae	C2-02
prolactine_hb_cor_pro_acc	368	V4	prolactine	Multigravidae	C2-02
prolactine_hb_cor_pro_acc_cord_v2	611.2	V4	prolactine	Multigravidae	C2-02
cortisol_v1_cor_pro	99.2	V1	cortisol	Primigravidae	C1-01
cortisol_cor_pro_v2	116.2	V2	cortisol	Primigravidae	C1-01
cortisol_cor_pro_v3	116	V3	cortisol	Primigravidae	C1-01
cortisol_cor_pro_acc	184.5	V4	cortisol	Primigravidae	C1-01
cortisol_cor_pro_dv	52.1	V5	cortisol	Primigravidae	C1-01
prolactine_hb_cor_pro_v1	51.14	V1	prolactine	Primigravidae	C1-01
prolactine_hb_cor_pro_v2	124.44	V2	prolactine	Primigravidae	C1-01
prolactine_hb_cor_pro_v3	234.04	V3	prolactine	Primigravidae	C1-01
prolactine_hb_cor_pro_acc	210.72	V4	prolactine	Primigravidae	C1-01
prolactine_hb_cor_pro_dv	199.36	V5	prolactine	Primigravidae	C1-01
prolactine_hb_cor_pro_v1	56.68	V1	prolactine	Multigravidae	C2-03
prolactine_hb_cor_pro_v2	198.84	V2	prolactine	Multigravidae	C2-03
prolactine_hb_cor_pro_v3	298.92	V3	prolactine	Multigravidae	C2-03
prolactine_hb_cor_pro_acc	601.6	V4	prolactine	Multigravidae	C2-03
prolactine_hb_cor_pro_dv	340.04	V5	prolactine	Multigravidae	C2-03
cortisol_v1_cor_pro	84.6	V1	cortisol	Multigravidae	C2-03
cortisol_cor_pro_v2	89.6	V2	cortisol	Multigravidae	C2-03
cortisol_cor_pro_v3	75.9	V3	cortisol	Multigravidae	C2-03
cortisol_cor_pro_acc	124.4	V4	cortisol	Multigravidae	C2-03
cortisol_cor_pro_dv	46.5	V5	cortisol	Multigravidae	C2-03
cortisol_v1_cor_pro	56.7	V1	cortisol	Multigravidae	C2-04
cortisol_cor_pro_v2	76.9	V2	cortisol	Multigravidae	C2-04
cortisol_cor_pro_v3	86.7	V3	cortisol	Multigravidae	C2-04
cortisol_cor_pro_acc	106.6	V4	cortisol	Multigravidae	C2-04
cortisol_cor_pro_dv	41.5	V5	cortisol	Multigravidae	C2-04
prolactine_hb_cor_pro_v1	31.22	V1	prolactine	Multigravidae	C2-04
prolactine_hb_cor_pro_v2	84.56	V2	prolactine	Multigravidae	C2-04
prolactine_hb_cor_pro_v3	116.8	V3	prolactine	Multigravidae	C2-04
prolactine_hb_cor_pro_acc	194.4	V4	prolactine	Multigravidae	C2-04
prolactine_hb_cor_pro_dv	265.48	V5	prolactine	Multigravidae	C2-04
cortisol_cor_pro_v2	125.9	V2	cortisol	Primigravidae	C1-02
cortisol_cor_pro_v3	129.2	V3	cortisol	Primigravidae	C1-02
cortisol_cor_pro_acc	160.1	V4	cortisol	Primigravidae	C1-02
cortisol_v1_cor_pro	130.1	V1	cortisol	Primigravidae	C1-02
prolactine_hb_cor_pro_v1	71.82	V1	prolactine	Primigravidae	C1-02
prolactine_hb_cor_pro_v2	158.16	V2	prolactine	Primigravidae	C1-02
prolactine_hb_cor_pro_v3	218	V3	prolactine	Primigravidae	C1-02
prolactine_hb_cor_pro_acc	339.12	V4	prolactine	Primigravidae	C1-02
prolactine_hb_cor_pro_dv	169.44	V5	prolactine	Primigravidae	C1-02
cortisol_cor_pro_dv	128.7	V5	cortisol	Primigravidae	C1-02
prolactine_hb_cor_pro_v1	38.55	V1	prolactine	Primigravidae	C1-03
prolactine_hb_cor_pro_v2	65.08	V2	prolactine	Primigravidae	C1-03
prolactine_hb_cor_pro_v3	132.64	V3	prolactine	Primigravidae	C1-03
cortisol_v1_cor_pro	99.4	V1	cortisol	Primigravidae	C1-03
cortisol_cor_pro_v2	101.9	V2	cortisol	Primigravidae	C1-03
cortisol_cor_pro_v3	141	V3	cortisol	Primigravidae	C1-03
cortisol_cor_pro_acc	169.8	V4	cortisol	Primigravidae	C1-03
cortisol_cor_pro_dv	81.9	V5	cortisol	Primigravidae	C1-03
prolactine_hb_cor_pro_dv	238.48	V5	prolactine	Primigravidae	C1-03
prolactine_hb_cor_pro_acc	367.36	V4	prolactine	Primigravidae	C1-03
cortisol_cor_pro_v2	121.3	V2	cortisol	Multigravidae	C2-05
cortisol_cor_pro_v3	119.1	V3	cortisol	Multigravidae	C2-05
cortisol_v1_cor_pro	163.8	V1	cortisol	Multigravidae	C2-05
prolactine_hb_cor_pro_v1	30.52	V1	prolactine	Multigravidae	C2-05
prolactine_hb_cor_pro_v2	70.84	V2	prolactine	Multigravidae	C2-05
cortisol_cor_pro_acc	118.8	V4	cortisol	Multigravidae	C2-05
cortisol_cor_pro_dv	109.4	V5	cortisol	Multigravidae	C2-05
prolactine_hb_cor_pro_dv	296.56	V5	prolactine	Multigravidae	C2-05
prolactine_hb_cor_pro_v3	133	V3	prolactine	Multigravidae	C2-05
prolactine_hb_cor_pro_acc	565.44	V4	prolactine	Multigravidae	C2-05
cortisol_cor_pro_v2	107.1	V2	cortisol	Primigravidae	C1-04
cortisol_v1_cor_pro	102.2	V1	cortisol	Primigravidae	C1-04
prolactine_hb_cor_pro_v1	80.72	V1	prolactine	Primigravidae	C1-04
prolactine_hb_cor_pro_v2	94.12	V2	prolactine	Primigravidae	C1-04
prolactine_hb_cor_pro_v3	80.4	V3	prolactine	Primigravidae	C1-04
prolactine_hb_cor_pro_acc	147.52	V4	prolactine	Primigravidae	C1-04
prolactine_hb_cor_pro_dv	61.92	V5	prolactine	Primigravidae	C1-04
cortisol_cor_pro_v3	95.4	V3	cortisol	Primigravidae	C1-04
cortisol_cor_pro_acc	157.5	V4	cortisol	Primigravidae	C1-04
cortisol_cor_pro_dv	48.7	V5	cortisol	Primigravidae	C1-04
prolactine_hb_cor_pro_v1	111.14	V1	prolactine	Primigravidae	C1-05
cortisol_v1_cor_pro	80.3	V1	cortisol	Primigravidae	C1-05
cortisol_cor_pro_v2	129.4	V2	cortisol	Primigravidae	C1-05
cortisol_cor_pro_v3	109.7	V3	cortisol	Primigravidae	C1-05
cortisol_cor_pro_acc	118.1	V4	cortisol	Primigravidae	C1-05
cortisol_cor_pro_dv	91	V5	cortisol	Primigravidae	C1-05
prolactine_hb_cor_pro_dv	155.2	V5	prolactine	Primigravidae	C1-05
prolactine_hb_cor_pro_v2	256.08	V2	prolactine	Primigravidae	C1-05
prolactine_hb_cor_pro_v3	337.76	V3	prolactine	Primigravidae	C1-05
prolactine_hb_cor_pro_acc	543.68	V4	prolactine	Primigravidae	C1-05
cortisol_v1_cor_pro	70.1	V1	cortisol	Primigravidae	C1-06
cortisol_cor_pro_v2	188.2	V2	cortisol	Primigravidae	C1-06
cortisol_cor_pro_v3	104	V3	cortisol	Primigravidae	C1-06
cortisol_cor_pro_acc	231.9	V4	cortisol	Primigravidae	C1-06
cortisol_cor_pro_dv	102	V5	cortisol	Primigravidae	C1-06
prolactine_hb_cor_pro_v1	113	V1	prolactine	Primigravidae	C1-06
prolactine_hb_cor_pro_v2	195.24	V2	prolactine	Primigravidae	C1-06
prolactine_hb_cor_pro_v3	366.92	V3	prolactine	Primigravidae	C1-06
prolactine_hb_cor_pro_acc	66.16	V4	prolactine	Primigravidae	C1-06
prolactine_hb_cor_pro_dv	218.08	V5	prolactine	Primigravidae	C1-06
prolactine_hb_cor_pro_v1	71.52	V1	prolactine	Primigravidae	C1-07
prolactine_hb_cor_pro_v2	212	V2	prolactine	Primigravidae	C1-07
prolactine_hb_cor_pro_v3	254.24	V3	prolactine	Primigravidae	C1-07
prolactine_hb_cor_pro_acc	121.6	V4	prolactine	Primigravidae	C1-07
prolactine_hb_cor_pro_dv	114.16	V5	prolactine	Primigravidae	C1-07
cortisol_v1_cor_pro	53.4	V1	cortisol	Primigravidae	C1-07
cortisol_cor_pro_v2	96.9	V2	cortisol	Primigravidae	C1-07
cortisol_cor_pro_v3	119.8	V3	cortisol	Primigravidae	C1-07
cortisol_cor_pro_acc	186.9	V4	cortisol	Primigravidae	C1-07
cortisol_cor_pro_dv	76.8	V5	cortisol	Primigravidae	C1-07
